# Supplementary material for: Genome profiling of chronic myelomonocytic leukemia: frequent alterations of RAS and RUNX1 genes
Source: BMC Cancer. 2008 Oct 16;8:299. doi: 10.1186/1471-2407-8-299 (PMC2588460; doi:10.1186/1471-2407-8-299)
Supplement: Additional File 1 — Clinical and hematological features of the studied CMMLs. This table provides details on disease and patients. CMMLs are classified by a double line according to antecedents. Samples 3 and 37 are from the same patient. CMML: chronic myelomonocytic leukemia. In bold: myeloproliferative CMML and corresponding WBC. AT-CMML(AML-M4): acute transformation of CMML in acute myeloid leukemia of M4 FAB type. MDS: myelodysplasic syndromes. RARS: refractory anemia with ring sideroblasts. EPO: erythropoïetin. WBC: white blood cell count. TA: therapeutic abstention. DGP: dysgranulopoiesis, DMK: dysmegakaryocytopoiesis, DEP: dyserythropoiesis. 2, 95, 75: hematological malignancies were concomitant of the diagnosis of CMML. 8*: thrombopenia with a diagnosis of MDS (not done in our Institute). Apparition of anemia 2 weeks before the sampling and then treated with EPO. Variable monocytosis around 1.2 G/L but unlikely below 1 G/L at the time of sampling. 25*: persistant and stable monocytosis since June 2006 (1.2 G/L) but unlikely below 1 G/L at the time of sampling. 63*: mild anemia and thrombopenia with a diagnosis of MDS (not done in our Institute) and then under surveillance. 74*: treated for AML (not in our Institute) in 1992 (chemotherapy) and relapse (AML-M5) in our Institute in 2005 (chemotherapy). The cytological aspect of the bone marrow in January 2007 was CMML type 2. 34*: because of the important bone marrow dysplasia and the imprtant cellularity the diagnosis of a acute phase of CMML was made. 80*: antecedent of monocytosis non explored. 88*: thrombopenia since 2005 and diagnosis of CMML (2006) made out of our Institute. 106*: stable monocytosis since February 2000. One sister with breast cancer. One brother with head and neck cancer and her mother with colon cancer (deceased). [file 1471-2407-8-299-S1.xls]

## Sheet: table 1,1
Additional file: Clinical and Hematological features
No	Sex/Age (years)	Date of initial diagnosis of CMML	date of sampling	Diagnosis	Antecedent of hematological disorder or cancer	Organomegaly	Peripheral blood		Bone marrow				Treatment at sampling
							WBC (G/L)	Monocytes (G/L)	Cellularity	Blasts (%)	Monocytes (%)	Dysplasia
1	M/65	January 2005		CMML 2	None	no	37	23	hypercellularity	15	12	multilineage	none
5	F/74	September 2005		CMML 2	none	no	43.5	14.5	hypercellularity	15	16	DGP	none
6	M/55	September 2005		CMML 2	None	no	55	14.8	hypercellularity	15	35	DGP	none
7	F/61	August 2002	October 2002	CMML 1	None	no	38	3.5	hypercellularity	3	6	DGP	Hydrea
12	F/72	July 06		CMML 1	None	no	15	35	hypercellularity	7	27	DGP-DMK	none
13	M/73	July 06		CMML 1	none	no	7.4	1.31	hypercellularity	4	20	DGP	none
15	M/76	July 06		CMML 1	None	hepatomegaly	5.1	1.79	hypercellularity	7	16	multilineage	none
51	M/78	November 2004	October 2006	CMML 1	None	no	112	26	hypercellularity	3	33	DGP	TA
72	M/42	December 06		CMML 1	none	no	17.3	1.2	hypercellularity	2	12	multilineage	none
78	F/74	February 2007		CMML 1	None	no	16	1.9	hypercellularity	3	3	multilineage	none
79	M/70	October 03	February 2007	CMML 1	None	splenomegaly	30	5	hypercellularity	5	12	multilineage	TA
2	M/80	June 2005		CMML 1	monoclonal IgM	microadenomegaly	6.1	1.7	normocellularity	5	15	multilineage	none
95	M/82	April 2007		CMML 1	peripheral T-cell lymphoma and monoclonal IgG (2007)	splenomegaly. polyadenomegaly	5.4	1.1	hypercellularity	4	10	multilineage	none
75	M/60	January 2007		CMML 1	plasmocytoma (2007)	no	12	1.1	hypercellularity	4	10	DGP	none
89	M/71	September 2004	March 2007	CMML 1	polyarthritis cutaneous vascularitis	no	22	7	hypercellularity	8	32	multilineage	TA cortisone
3	M/69	November 2002	November 2004	CMML 1	bladder cancer (radio and chemotherapy)	no	24	1	hypercellularity	3	6	multilineage	TA
38	M/65	January 06		CMML 1	prostate cancer (curietherapy)	no	4	1	normocellularity	7	12	multilineage	none
52	F/70	October 06		CMML 2	breast cancer (chemotherapy)	no	9.9	1.3	hypercellularity	14	40	DGP-DEP	none
90	F/65	March 2007		CMML 2	stomach cancer (1986, surgery and radiotherapy). RARS (2005)	no	18	2.9	hypercellularity	11	14	multilineage	EPO
8*	M/71	August 05		CMML 2	thrombopenia since 1999	no	5.3	0.85	hypercellularity	15	13	multilineage	EPO
25*	M/72	September 06		CMML 1	chronic neutropenia (2000)	adenomegaly	4.2	0.92	hypercellularity	5	24	multilineage	none
63*	M/70	December 06		CMML 2	MDS (2003)	splenomegaly	25	1.5	hypercellularity	18	10	multilineage	TA
74*	M/88	January 2007		CMML 1	colorectal cancer (surgery). AML (1992)	no	6.9	1.3	normocellularity	7	22	multilineage	none
87*	M/59	March 2007		CMML 1	MDS (1997)	hepatomegaly	11.4	2.6	hypercellularity	6	23	DGP-DMK	none
34*	F/68	not known	September 2006	AT-CMML (AML-M4)	none	no	6.4	2.4	hypercellularity	51	2	multilineage	none
37	M/71	November 02	February 2005	AT-CMML (AML-M4)	idem 3	splenomegaly	123	17.8	hypercellularity	73	0	multilineage	Hydrea
80*	M/80	not known	February 2007	AT-CMML (AML-M4)	none	hepatosplenomegaly	40.3	1.2	hypercellularity	51	0	multilineage	none
88*	M/73	March 2006	March 2007	AT-CMML (AML-M4)	CMML (2006).	no	2.9	0.6	hypercellularity	72	0	none	TA
96	M/73	2005	May 2007	AT-CMML (AML-M4)	CMML (2005)	no	12	5.4	hypercellularity	44	20	multilineage	TA
106*	M/61	not known	May 2007	AT-CMML (AML-M4)	thrombopenia (1992)*	no	4.4	0.8	hypercellularity	27	13	multilineage	TA
Cases 3 and 37 are from the same patient.
CMML: chronic myelomonocytic leukemia.
In bold: myeloproliferative CMML and corresponding WBC.
AT-CMML(AML-M4): acute transformation of CMML in acute myeloid leukemia of M4 FAB type.
MDS: myelodysplasic syndromes. RARS: refractory anemia with ring sideroblasts.
EPO: erythropoïetin.
WBC: white blood cell count.
TA: therapeutic abstention
DGP: dysgranulopoiesis, DMK: dysmegakaryocytopoiesis, DEP: dyserythropoiesis.
2,95,75: the hematological malignancies were concomitant of the diagnosis of CMML.
8*: thrombopenia with a diagnosis of MDS (out of our Institut). Apparition of anemia 2 weeks ago the sample and then treated with EPO. Variable monocytosis around 1.2 G/L but but unlikely below 1G/L during the sample.
25*: persistante and stable monocytosis since june 2006 (1.2G/L) but unlikely below 1G/L during the sample.
63*: mild anemia and thrombopenia with a diagnosis of MDS (out of our Institut) and then under surveillance.
74*: treated for an AML (out of our Institut) in 1992 (chimiotherapy) and releapse (AML-M5) in our Institut in 2005 (chimiotherapy) and then long-losted since 2007. The cytological aspect of the bone marrow in january 2007 was a CMML type 2.
87*: thrombopenia with a diagnosis of MDS in 1997 (out of our Institut) then long-losted under since aggravation of thrombopenia
34* : because of the important bone marrow dysplasia and the imprtant cellularity the diagnosis of a accutisation of CMML was made.
80* : antecedent of monocytosis non explored.
88*: thrombopenia since 2005 and diagnosis of CMML (2006) made out of our Institut.
106*:stable monocytosis since february 2000. One sister with breast cancer. One brother with head and neck cancer and her mother with colon cancer (deceased)
